# Supplementary material for: The ESTMJS (European Society of Temporomandibular Joint Surgeons) Consensus and Evidence-Based Recommendations on Management of Condylar Dislocation
Source: J Clin Med. 2021 Oct 29;10(21):5068. doi: 10.3390/jcm10215068 (PMC8584777; doi:10.3390/jcm10215068)
Supplement: Supplementary file 1 [file jcm-10-05068-s001.zip]

Archive with 1 entries (1 files):
- jcm-1425706-supplementary.pdf
